# Supplementary material for: Giant Moray Eel (Gymnothorax javanicus), a Long-Living Apex Predator That Poses a Food Safety Risk in the Pacific
Source: Mar Drugs. 2025 Aug 26;23(9):341. doi: 10.3390/md23090341 (PMC12472033; doi:10.3390/md23090341)
Supplement: Supplementary file 1 [file marinedrugs-23-00341-s001.zip]

Archive with 1 entries (1 files):
- marinedrugs-3813742-supplementary.pdf
